# Supplementary material for: Evaluating cholesterol de novo synthesis biomarkers: a systematic review and meta-analysis of cancer prognosis and clinical outcomes
Source: BMC Cancer. 2025 Jul 24;25:1208. doi: 10.1186/s12885-025-14633-8 (PMC12291504; doi:10.1186/s12885-025-14633-8)
Supplement: Supplementary file 1 — Supplementary Material 1: Figure 1. Geographic Subgroup Analysis of Hazard Ratios for OS (A) the pooled HR for OS studies conducted in China, (B) a non-China region. [file 12885_2025_14633_MOESM1_ESM.zip]

Archive with 2 entries (2 files):
- Fig. sup 1 A.png
- Fig.sup1 B..png
