# Supplementary material for: Evaluating cholesterol de novo synthesis biomarkers: a systematic review and meta-analysis of cancer prognosis and clinical outcomes
Source: BMC Cancer. 2025 Jul 24;25:1208. doi: 10.1186/s12885-025-14633-8 (PMC12291504; doi:10.1186/s12885-025-14633-8)
Supplement: Supplementary file 4 — Supplementary Material 4: Table 1. Quality Assessment of Included Studies. [file 12885_2025_14633_MOESM4_ESM.xlsx]

## Sheet: Sheet1
Study (First Author, Year)	Gender/Age	Histology	Period of Recruitment	Inclusion/Exclusion Criteria	Attrition >90%	Reasons for Attrition	Peri Operative Mortality	Details of 1°/2° Abs	Concentration of 1° Abs	Positive/Negative Controls	>1 Independent Scorer	Scorers Blinded	Cutoff Criteria Outlined	Distribution	% Positive Cells	Adjuvant Therapy	Histological Breakdown	HR (CI)	Exact P-Value	Number at Risk	Censored Cases	NOS Score (Max 9)	Study Total Point/Total Points
Bao (2016)	1	1	1	1	1	1	1	1	1	1	1	1	1	1	1	1	1	1	1	1	1	9	22/22
Li, C. (2014)	1	1	1	1	1	1	1	1	1	1	1	1	1	1	1	1	1	1	1	1	1	9	22/22
Zhang (2019)	1	1	1	1	0	0	0	1	1	1	0	1	0	1	1	0	1	1	1	1	1	7	15/16
Kim NI (2021)	1	1	1	1	1	1	1	1	1	1	1	1	1	1	1	1	1	1	1	1	1	7	22/22
Zhang HY (2014)	1	1	1	1	1	1	1	NA	NA	NA	NA	NA	NA	NA	NA	1	1	1	1	1	1	9	12/12.0
Kim JH (2019)	1	1	1	1	1	1	1	1	1	1	1	1	1	1	1	1	1	1	1	1	1	7	22/22
Jiang (2022)	1	1	1	1	1	1	1	1	1	1	1	1	1	1	1	1	1	1	1	1	1	9	22/22
Hong (2022)	1	1	1	1	1	1	1	1	1	1	1	1	1	1	1	1	1	1	1	1	1	9	22/22
Yang (2014)	0	1	1	1	1	1	0	1	1	1	1	1	1	1	1	0	1	1	1	1	1	9	19/22
Li -Head and Neck Squamous Cell cancer- (2022)	1	1	1	1	1	0	0	1	1	1	1	1	0	1	1	1	1	1	1	1	1	7	19/22
Liu (2024)	1	1	1	1	1	1	1	1	1	1	1	1	1	1	1	1	1	1	1	1	1	9	22/22
Chao (2023)	1	1	1	1	1	1	1	1	1	1	1	1	1	1	1	1	1	1	1	1	1	9	22/22
Li -colon cancer-(2022)	1	1	1	1	1	1	1	1	1	1	1	1	1	1	1	1	1	1	1	1	1	9	22/23
Eckhardt (2022)	1	1	1	1	1	1	1	1	1	1	1	1	1	1	1	1	1	1	1	1	1	9	22/22
Lacombe (2022)	1	1	1	1	1	1	1	1	1	1	1	1	1	1	1	1	1	1	1	1	1	9	22/22
Wang (2022)	0	1	1	1	1	1	1	1	1	1	1	1	1	1	1	1	1	1	1	1	1	9	21/22
Zhu (2021)	0	1	1	1	1	1	1	1	1	1	1	1	1	1	1	1	1	1	1	1	1	9	22/22
Gustbée (2015)	1	1	1	1	1	1	1	1	1	1	1	1	1	1	1	1	1	1	1	1	1	9	22/22
Brennan (2011)	1	1	1	1	1	1	1	1	1	1	1	1	1	1	1	1	1	1	1	1	1	9	22/22
Butt (2014)	1	1	1	1	1	1	1	1	1	1	1	1	1	1	1	1	1	1	1	1	1	9	22/22
Scoring Explanation:1 Point: Criteria met,0 Points: Criteria not met,N/A: Not applicable to the specific methodology used in the study.
